# Supplementary material for: STAT3 Suppresses Cardiomyocytes Apoptosis in CVB3-Induced Myocarditis Via Survivin
Source: Front Pharmacol. 2021 Jan 25;11:613883. doi: 10.3389/fphar.2020.613883 (PMC7919905; doi:10.3389/fphar.2020.613883)
Supplement: Supplementary file 4 [file DataSheet3.xlsx]

## Sheet: Sheet1
Figure 3 statistical data
group/index	NC	AG490	CVB3	CVB3+AG490
Ratio of p-STAT3/STAT3	0.534599	0.313955	1.17307	0.545374
Ratio of p-STAT3/STAT3	0.463507	0.281677	1.15589	0.591365
Ratio of p-STAT3/STAT3	0.506566	0.244693	1.22577	0.498009
Ratio of p-STAT3/STAT3	0.392759	0.339196	0.870519	0.290299
survivin protein expression	0.379547	0.294323	1.1996	0.451902
survivin protein expression	0.396244	0.365967	1.05652	0.614574
survivin protein expression	0.659884	0.130638	1.15156	0.589171
survivin protein expression	0.620226	0.105384	0.901538	0.757166
Cardiac pathological scores	0	0	1.4	2
Cardiac pathological scores	0	0	1.6	2.4
Cardiac pathological scores	0	0	1.4	2.2
Cardiac pathological scores	0	0	1.2	3.2
LVEF	79.27	76.19	60.31	41.07
LVEF	84.15	76.59	62.38	46.43
LVEF	82.66	74.72	63.37	40.86
LVFS	46.55	43.57	31.71	19.77
LVFS	50.94	43.36	31.99	22.67
LVFS	49.57	42.68	33.07	19.13
