# Supplementary material for: STAT3 Suppresses Cardiomyocytes Apoptosis in CVB3-Induced Myocarditis Via Survivin
Source: Front Pharmacol. 2021 Jan 25;11:613883. doi: 10.3389/fphar.2020.613883 (PMC7919905; doi:10.3389/fphar.2020.613883)
Supplement: Supplementary file 5 [file DataSheet4.xlsx]

## Sheet: Sheet1
Figure 4 statistical data
group/index	LV-control	LV-sh-STAT3	LV-STAT3	LV-STAT3+YM155
Ratio of p-STAT3/STAT3	0.494688	0.347378	0.912165	1.31428
Ratio of p-STAT3/STAT3	0.469523	0.252525	0.985339	1.16652
Ratio of p-STAT3/STAT3	0.497807	0.277714	1.16652	0.985339
Ratio of p-STAT3/STAT3	0.62312	0.297409	1.44363	1.0353
survivin protein expression	1.1726	0.433258	2.24363	0.61427
survivin protein expression	1.33956	0.594533	1.83511	0.47762
survivin protein expression	1.44796	0.527249	2.16171	0.613791
survivin protein expression	0.864098	0.711621	1.91532	0.491315
STAT3 mRNA expression	1.06	0.54	3.51	3.69
STAT3 mRNA expression	1.1	0.49	3.82	3.35
STAT3 mRNA expression	1.16	0.48	3.66	3.54
