# Supplementary material for: STAT3 Suppresses Cardiomyocytes Apoptosis in CVB3-Induced Myocarditis Via Survivin
Source: Front Pharmacol. 2021 Jan 25;11:613883. doi: 10.3389/fphar.2020.613883 (PMC7919905; doi:10.3389/fphar.2020.613883)
Supplement: Supplementary file 6 [file DataSheet5.xlsx]

## Sheet: Sheet1
Figure 5 statistical data
group/index	LV-control	LV-sh-STAT3	LV-STAT3	LV-STAT3+YM155
Ratio of Cleaved Caspase3/Caspase3	0.542411	0.926529	0.396539	0.839137
Ratio of Cleaved Caspase3/Caspase3	0.402064	0.948612	0.196845	0.798506
Ratio of Cleaved Caspase3/Caspase3	0.409256	0.731042	0.286088	0.646759
Ratio of Cleaved Caspase3/Caspase3	0.554938	0.969289	0.394765	0.850742
Ratio of Bax/Bcl-2	1.04934	3.43272	0.236781	1.65562
Ratio of Bax/Bcl-2	1.28464	3.53022	0.563929	1.2653
Ratio of Bax/Bcl-2	1.07264	3.26377	0.224862	1.80068
Ratio of Bax/Bcl-2	1.26304	3.18816	0.309019	2.13466
LDH release（cytotoxicity）	45	51	22	41.92
LDH release（cytotoxicity）	44.29	50.3	21.4	42.1
LDH release（cytotoxicity）	42.1	52.9	23.5	40.1
